# Supplementary material for: Low P66shc with High SerpinB3 Levels Favors Necroptosis and Better Survival in Hepatocellular Carcinoma
Source: Biology (Basel). 2021 Apr 23;10(5):363. doi: 10.3390/biology10050363 (PMC8145214; doi:10.3390/biology10050363)
Supplement: Supplementary file 1 [file biology-10-00363-s001.zip]

Archive with 4 entries (3 files):
- Supplementary files/
- Supplementary files/Biology_Supplemental Tables.pdf
- Supplementary files/Fasolato et al. Supplemental Figures Rev.pdf
- Supplementary files/Fasolato et al. supplemental Figures Rev1.pdf
